# Supplementary material for: ﻿Pipermotuoense, a new species of Piperaceae from Xizang, China
Source: PhytoKeys. 2024 Feb 7;238:85–94. doi: 10.3897/phytokeys.238.115494 (PMC10867835; doi:10.3897/phytokeys.238.115494)
Supplement: XML Treatment for Piper motuoense [file phytokeys.238.115494-treatment1.xml]

<!DOCTYPE tp:taxon-treatment
  PUBLIC "-//TaxonX//DTD Taxonomic Treatment Publishing DTD v0 20100105//EN" "tax-treatment-NSO.dtd">
<tp:taxon-treatment xmlns:tp="http://www.plazi.org/taxpub"><tp:treatment-meta><kwd-group><label>Taxon classification</label><kwd>
              <named-content content-type="kingdom">Plantae</named-content>
            </kwd><kwd>
              <named-content content-type="order">Piperales</named-content>
            </kwd><kwd>
              <named-content content-type="family">Piperaceae</named-content>
            </kwd></kwd-group><mixed-citation publication-type="journal"><person-group><name><surname>Su</surname><given-names>Fan</given-names></name><name><surname>Qin</surname><given-names>Xiao-Wei</given-names></name><name><surname>Fan</surname><given-names>Rui</given-names></name><name><surname>Yan</surname><given-names>Lin</given-names></name><name><surname>Ji</surname><given-names>Xun-Zhi</given-names></name><name><surname>Hao</surname><given-names>Chao-Yun</given-names></name></person-group><article-title>﻿<italic><tp:taxon-name><tp:taxon-name-part taxon-name-part-type="genus" reg="Piper">Piper</tp:taxon-name-part><tp:taxon-name-part taxon-name-part-type="species" reg="motuoense">motuoense</tp:taxon-name-part></tp:taxon-name></italic>, a new species of <tp:taxon-name><tp:taxon-name-part taxon-name-part-type="family">Piperaceae</tp:taxon-name-part></tp:taxon-name> from Xizang, China</article-title><source>PhytoKeys</source><day>07</day><month>02</month><year>2024</year><volume>238</volume><fpage>85</fpage><lpage>94</lpage><pub-id pub-id-type="doi">10.3897/phytokeys.238.115494</pub-id></mixed-citation></tp:treatment-meta><tp:nomenclature><label>﻿</label><tp:taxon-name>
            <object-id xmlns:xlink="http://www.w3.org/1999/xlink" content-type="arpha" xlink:type="simple">24A792C8-C689-5716-AE74-229B484DF470</object-id>
            <tp:taxon-name-part taxon-name-part-type="genus" reg="Piper">Piper</tp:taxon-name-part>
            <tp:taxon-name-part taxon-name-part-type="species" reg="motuoense">motuoense</tp:taxon-name-part>
            <object-id xmlns:xlink="http://www.w3.org/1999/xlink" content-type="ipni" xlink:type="simple">urn:lsid:ipni.org:names:77335908-1</object-id>
          </tp:taxon-name><tp:taxon-authority>X.W.Qin, F.Su &amp; C.Y.Hao</tp:taxon-authority><tp:taxon-status xmlns:xlink="http://www.w3.org/1999/xlink" xlink:type="simple">sp. nov.</tp:taxon-status><xref ref-type="fig" rid="F1">Figs 1</xref><xref ref-type="fig" rid="F2">, 2</xref></tp:nomenclature><tp:treatment-sec sec-type="diagnosis" id="SECID0E4NAC"><title>Diagnosis.</title><p>The new species is morphologically similar to <italic><tp:taxon-name><tp:taxon-name-part taxon-name-part-type="genus" reg="Piper">P.</tp:taxon-name-part><tp:taxon-name-part taxon-name-part-type="species" reg="yinkiangense">yinkiangense</tp:taxon-name-part></tp:taxon-name></italic>, but can be easily distinguished from the latter in several aspects. The leaf-blades 12.5–18 × 3.5–6.5 cm, elliptic or ovate to lanceolate (vs. 11–14 × 6.5–8.5 cm, oblique-ovate), chartaceous (vs. membranous), abaxially sparsely villous along the mid-vein (vs. abaxially sparsely hispidulous), gonophyll leaves 7–9 secondary vein pairs, the outer pair arising 2–4 cm above base (vs. 8–9, outer pair arising 1–2 cm above base), base bilaterally clinging to the petiole and overlap together (vs. basal sinus 1–2 mm wide on side of longer and wider lobe, 4–5 mm wide on other side, bilaterally free for 2–3 mm), floral bracts sessile (vs. petiolate) and stigmas 3, 4 or 5 (vs. 4). <italic><tp:taxon-name><tp:taxon-name-part taxon-name-part-type="genus" reg="Piper">P.</tp:taxon-name-part><tp:taxon-name-part taxon-name-part-type="species" reg="motuoense">motuoense</tp:taxon-name-part></tp:taxon-name></italic> also resembles <italic><tp:taxon-name><tp:taxon-name-part taxon-name-part-type="genus" reg="Piper">P.</tp:taxon-name-part><tp:taxon-name-part taxon-name-part-type="species" reg="anisotis">anisotis</tp:taxon-name-part></tp:taxon-name></italic> in the shape of leaves and fruit, but differs from the latter in the leaves vein 7–9 (vs. 5–7), leave base bilateral clinging to petiole and overlap together (vs. bilateral free for 1–2 mm) (Table <xref ref-type="table" rid="T1">1</xref>).</p><table-wrap id="T1" position="float" orientation="portrait"><label>Table 1.</label><caption><p>Morphological comparison of key characteristics in <italic><tp:taxon-name><tp:taxon-name-part taxon-name-part-type="genus" reg="Piper">P.</tp:taxon-name-part><tp:taxon-name-part taxon-name-part-type="species" reg="motuoense">motuoense</tp:taxon-name-part></tp:taxon-name></italic>, <italic><tp:taxon-name><tp:taxon-name-part taxon-name-part-type="genus" reg="Piper">P.</tp:taxon-name-part><tp:taxon-name-part taxon-name-part-type="species" reg="yinkiangense">yinkiangense</tp:taxon-name-part></tp:taxon-name></italic> and <italic><tp:taxon-name><tp:taxon-name-part taxon-name-part-type="genus" reg="Piper">P.</tp:taxon-name-part><tp:taxon-name-part taxon-name-part-type="species" reg="anisotis">anisotis</tp:taxon-name-part></tp:taxon-name></italic>.</p></caption><table id="TID0ER1AG" rules="all"><tbody><tr><th rowspan="1" colspan="2">Characters</th><th rowspan="1" colspan="1">
                    <italic>
                      <tp:taxon-name><tp:taxon-name-part taxon-name-part-type="genus" reg="Piper">P.</tp:taxon-name-part><tp:taxon-name-part taxon-name-part-type="species" reg="motuoense">motuoense</tp:taxon-name-part></tp:taxon-name>
                    </italic>
                  </th><th rowspan="1" colspan="1">
                    <italic>
                      <tp:taxon-name><tp:taxon-name-part taxon-name-part-type="genus" reg="Piper">P.</tp:taxon-name-part><tp:taxon-name-part taxon-name-part-type="species" reg="yinkiangense">yinkiangense</tp:taxon-name-part></tp:taxon-name>
                    </italic>
                  </th><th rowspan="1" colspan="1">
                    <italic>
                      <tp:taxon-name><tp:taxon-name-part taxon-name-part-type="genus" reg="Piper">P.</tp:taxon-name-part><tp:taxon-name-part taxon-name-part-type="species" reg="anisotis">anisotis</tp:taxon-name-part></tp:taxon-name>
                    </italic>
                  </th></tr><tr><td rowspan="1" colspan="2">Stem</td><td rowspan="1" colspan="1">Densely villous when young, glabrous when mature</td><td rowspan="1" colspan="1">Densely villous</td><td rowspan="1" colspan="1">Densely short tomentose</td></tr><tr><td rowspan="4" colspan="1">
                    <tp:taxon-name><tp:taxon-name-part taxon-name-part-type="genus" reg="Gonophyll">Gonophyll</tp:taxon-name-part><tp:taxon-name-part taxon-name-part-type="species" reg="leaves">leaves</tp:taxon-name-part></tp:taxon-name>
                  </td><td rowspan="1" colspan="1">petiole</td><td rowspan="1" colspan="1">2.5–3 cm long</td><td rowspan="1" colspan="1">Ca. 2 mm long</td><td rowspan="1" colspan="1">Ca. 3 mm long</td></tr><tr><td rowspan="1" colspan="1">blade</td><td rowspan="1" colspan="1">12.5–18 × 3.5–6.5 cm, elliptic or ovate to lanceolate, chartaceous, abaxially densely villous, especially along the veins, adaxially sparsely villous along the mid-vein</td><td rowspan="1" colspan="1">11–14 × 6.5–8.5 cm, oblique–ovate, membranous, abaxially densely pubescent, usually along veins, adaxial sparsely hispidulous</td><td rowspan="1" colspan="1">7.5–13 × 2.5–5 cm, oblique-oblong, membranaceous, abaxially densely villous, especially along the veins, adaxially densely hispidulous</td></tr><tr><td rowspan="1" colspan="1">base</td><td rowspan="1" colspan="1">Auriculate-cordate, bilaterally clinging to leaves petiole and overlap together</td><td rowspan="1" colspan="1">Obliquely auriculate-cordate, basal sinus 1–2 mm wide on side of longer and wider lobe, 4–5 mm wide on other side, bilateral difference to 2–3 mm</td><td rowspan="1" colspan="1">Unequal-sided and more cordate, basal sinus 1–2 mm wide on side of longer and wider lobe, 3–4 mm wide on other side, bilateral difference to 1–2 mm</td></tr><tr><td rowspan="1" colspan="1">secondaryveins</td><td rowspan="1" colspan="1">7–9, when 9 veins, the outermost pair is very weak, apical pair arising 2–4 cm above base</td><td rowspan="1" colspan="1">8–9, apical pair arising 1–2 cm above base</td><td rowspan="1" colspan="1">5–7, apical pair arising 1.3–2.5 cm above base</td></tr><tr><td rowspan="4" colspan="1">Pistillate spikes</td><td rowspan="1" colspan="1">spikes</td><td rowspan="1" colspan="1">4–5 × 0.5–0.7 cm</td><td rowspan="1" colspan="1">3 × 0.4 cm</td><td rowspan="1" colspan="1">1.5–3 × 0.4–0.6 cm</td></tr><tr><td rowspan="1" colspan="1">peduncles</td><td rowspan="1" colspan="1">2–3 cm long, slightly shorter than spike</td><td rowspan="1" colspan="1">2.5 cm long, equal to or longer than spike</td><td rowspan="1" colspan="1">2 cm long, equal to or longer than spike</td></tr><tr><td rowspan="1" colspan="1">floral bracts</td><td rowspan="1" colspan="1">suborbicular, sessile</td><td rowspan="1" colspan="1">suborbicular, short-pedicellate</td><td rowspan="1" colspan="1">suborbicular, short-pedicellate</td></tr><tr><td rowspan="1" colspan="1">stigmas</td><td rowspan="1" colspan="1">3–4–5, 0.8–1 mm long</td><td rowspan="1" colspan="1">4, ca. 1 mm or longer</td><td rowspan="1" colspan="1">4, ca. 1 mm or longer</td></tr><tr><td rowspan="1" colspan="2">Fruit</td><td rowspan="1" colspan="1">3–3.5 × 2.5–3 mm</td><td rowspan="1" colspan="1">Ca. 3 mm in diam.</td><td rowspan="1" colspan="1">Ca. 3 mm in diam.</td></tr></tbody></table></table-wrap><fig id="F1" position="float" orientation="portrait"><object-id xmlns:xlink="http://www.w3.org/1999/xlink" content-type="doi" xlink:type="simple">10.3897/phytokeys.238.115494.figure1</object-id><object-id xmlns:xlink="http://www.w3.org/1999/xlink" content-type="arpha" xlink:type="simple">E8A9F1F7-6F55-56A7-B202-576C817E7A68</object-id><label>Figure 1.</label><caption><p><italic><tp:taxon-name><tp:taxon-name-part taxon-name-part-type="genus" reg="Piper">Piper</tp:taxon-name-part><tp:taxon-name-part taxon-name-part-type="species" reg="motuoense">motuoense</tp:taxon-name-part></tp:taxon-name></italic> X.W.Qin, F.Su &amp; C.Y.Hao, sp. nov. <bold>A</bold> habit <bold>B</bold> branch with infructescence <bold>C</bold> branch with staminate spike <bold>D</bold> branch with trophophyll leaf <bold>E</bold> adaxial and abaxial surface of gonophyll leaf <bold>F</bold> adaxial and abaxial surface of gonophyll leaf base <bold>G</bold> detail of the indument along the mid-vein of the gonophyll leaf adaxial and abaxial surface <bold>H</bold> pistillate spike <bold>I</bold> staminate spike <bold>J</bold> infructescence <bold>K</bold> close-up of portion of the staminate spike <bold>L</bold> close-up of portion of the infructescence <bold>M</bold> cross-section of infructescence <bold>N</bold> seed (side view). Photographs by Fan Su.</p></caption><graphic xmlns:xlink="http://www.w3.org/1999/xlink" xlink:href="phytokeys-238-085_article-115494__-g001.jpg" position="float" orientation="portrait" xlink:type="simple" id="oo_980526.jpg"><uri content-type="original_file" xlink:type="simple">https://binary.pensoft.net/fig/980526</uri></graphic></fig></tp:treatment-sec><tp:treatment-sec sec-type="material" id="SECID0EPIAE"><title>Type.</title><p>China. (Xizang): Linzhi, Motuo City, Beibeng, climbing on the taller trees in tropical rainforest, <named-content xmlns:xlink="http://www.w3.org/1999/xlink" content-type="dwc:verbatimCoordinates" xlink:type="simple"><named-content content-type="geo-json" specific-use="{&#34;type&#34;:&#34;Point&#34;,&#34;coordinates&#34;:[95.001667,29.180000]}" id="NCID0EYIAE" xlink:type="simple">29°10′48″N, 95°00′06″E</named-content></named-content>, elevation ca. 490 m, 3 Oct. 2021, <italic>Xiao-Wei Qin et al. 20211003, 20231016</italic> (Holotype: IBSC0918558; Isotype: IBSC0918559, IBSC0918560, IBSC0918561).</p><fig id="F2" position="float" orientation="portrait"><object-id xmlns:xlink="http://www.w3.org/1999/xlink" content-type="doi" xlink:type="simple">10.3897/phytokeys.238.115494.figure2</object-id><object-id xmlns:xlink="http://www.w3.org/1999/xlink" content-type="arpha" xlink:type="simple">54A1F2FB-F90B-5ACF-9085-9FB245C38B20</object-id><label>Figure 2.</label><caption><p>Line drawing of <italic><tp:taxon-name><tp:taxon-name-part taxon-name-part-type="genus" reg="Piper">Piper</tp:taxon-name-part><tp:taxon-name-part taxon-name-part-type="species" reg="motuoense">motuoense</tp:taxon-name-part></tp:taxon-name></italic> X.W. Qin, F. Su &amp; C.Y. Hao <bold>A</bold> branch with infructescence <bold>B</bold> branch with staminate spike <bold>C</bold> magnified view of pistillate spike <bold>D</bold> magnified view of staminate spike <bold>E</bold> magnified view of infructescence <bold>F</bold> detail of the indument along the secondary nerves of the abaxial leaf surface <bold>G</bold> adaxial surface of gonophyll leaf <bold>H</bold> adaxial surface of gonophyll leaf base <bold>I</bold> abaxial surface of gonophyll leaf <bold>J</bold> abaxial surface of gonophyll leaf base <bold>K</bold> cross-section of infructescence <bold>L</bold> stamen <bold>M</bold> carpel <bold>N</bold> seed. Illustration by Fan Su, based on the holotype.</p></caption><graphic xmlns:xlink="http://www.w3.org/1999/xlink" xlink:href="phytokeys-238-085_article-115494__-g002.jpg" position="float" orientation="portrait" xlink:type="simple" id="oo_980527.jpg"><uri content-type="original_file" xlink:type="simple">https://binary.pensoft.net/fig/980527</uri></graphic></fig></tp:treatment-sec><tp:treatment-sec sec-type="description" id="SECID0ETKAE"><title>Description.</title><p><bold><italic>Lianas</italic></bold> over 5 m long, with climbing adventitious roots, dioecious, perennial, densely villous when young, becoming glabrous when mature. <bold><italic>Roots</italic></bold> dimorphic; basal roots terrestrial, feeding; adventitious roots produced along the aerial nodes, clasping the phorophyte. <bold><italic>Stems</italic></bold> climbing upwards, internodes terete, striated, with red stripes when they are young, swollen nodes. <bold><italic>Leaves</italic></bold> dimorphic, distichously-alternate, petiolate, blades chartaceous, glandular. <bold><italic>Trophophyll leaves</italic></bold> with petiole 2.5–3 cm long, cylinder-shaped in cross-section, red, pubescence; leaf-blades 7–9 × 5–6 cm, cordate to elliptic, adaxially dark green, glabrous, abaxially surface pale green, sparsely villous, especially along the veins, base usually cordate, symmetric, apex short-acuminate to long-acuminate; mid-vein red, 5–7 pairs, red, all basal, when 7, the outermost pair inconspicuous. <bold><italic>Gonophyll leaves</italic></bold> with petiole 0.3–0.4 cm long, cylinder-shaped in cross-section, pale green, densely pubescence; leaf-blades 12.5–18 × 3.5–6.5 cm, elliptic or ovate-lanceolate; 7–9 pairs of secondary veins; when 9 veins, the outermost pair is very weak; apical pair 2–4 cm above base, reaching leaf apex, alternate, others basal, reticulate veins prominent; adaxial surface dark green, glabrous or sparsely villous on the mid-vein, abaxial surface pale green, densely villous, especially on the veins; base auriculate-cordate, asymmetrical, bilateral clinging to leaves petiole and healing together, apex long acuminate. <bold><italic>Inflorescence</italic></bold> a pedunculate spike, leaf-opposed, pendulous; peduncle flexible, cylindrical; spadix cylindrical, the fertile rachis hairy, with densely compacted flowers; floral bracts sessile, imbricate, ca. 1 mm in diam., orbicular or suborbicular, piligerous, margin irregular, undulate. <bold><italic>Staminate inflorescences</italic></bold> 5.5–8 cm long, peduncles 3–4 cm long, villous; spike 2.5–4 × 0.5–0.7 cm, villous, pale green when young, pale yellow to white when mature; <bold>stamens</bold> 1, filaments 0.6–1 mm long, stout, hyaline, anthers 0.4–0.7 × 0.2–0.5 mm, 2-thecous, reniform, white before dehiscence, black after dehiscence, dehiscence lateral. <bold><italic>Pistillate inflorescences</italic></bold> 6–8 cm long, peduncles 2–3 cm long, piliferous; spike 4–5 × 0.5–0.7 cm, pale green when young, pale yellow to white when mature; <bold>ovary</bold> 1.6–2 × 1.4–1.8 mm, sessile, free from the neighbouring ones, obovoid, green, <bold>style</bold> 1–1.2 mm long, <bold>stigmas</bold> 3–5, 0.8–1 mm long, filiform, reflexed, cream-coloured at anthesis, becoming tan to light grey post-anthesis. <bold><italic>Infructescence</italic></bold> leaf-opposed, 5–7 × 1–1.2 cm; cylindrical; with densely compacted fruits; pendulous, cylindrical, piliferous. <bold><italic>Drupes</italic></bold> 3–3.5 × 2.5–3 mm, sessile, free from the neighbouring ones, subglobose, remaining attached to rachis at maturity, piligerous, persistent style 0.3–0.5 mm long, cylindrical; epicarp green, mesocarp pale green, translucent, endocarp dark yellow. <bold><italic>Seeds</italic></bold> 1–1.2 × 0.6–0.8 mm, obovoid, ochre to dark yellow, testa smooth.</p></tp:treatment-sec><tp:treatment-sec sec-type="phenology" id="SECID0EHMAE"><title>Phenology.</title><p>Flowering from June to October; fruiting from September to November.</p></tp:treatment-sec><tp:treatment-sec sec-type="etymology" id="SECID0EMMAE"><title>Etymology.</title><p>The specific epithet refers to its distribution, Motuo County, Xizang, in China.</p></tp:treatment-sec><tp:treatment-sec sec-type="Vernacular name" id="SECID0ERMAE"><title>Vernacular name.</title><p>Chinese: 墨脱胡椒 (mò tuō hú jiāo). ‘Mò Tuō’ is a place name, which is the literal translation of the specific epithet <italic>motuoense</italic> and ‘hú jiāo’ is the Chinese name of <italic><tp:taxon-name><tp:taxon-name-part taxon-name-part-type="genus" reg="Piper">Piper</tp:taxon-name-part></tp:taxon-name></italic>.</p></tp:treatment-sec><tp:treatment-sec sec-type="habitat" id="SECID0EANAE"><title>Habitat and distribution.</title><p>The new species is currently known only from its type locality in Beibeng Town, Motuo County, Xizang Autonomous Region (Fig. <xref ref-type="fig" rid="F3">3</xref>). The new species grows very well in the type locality, as it has been recorded in three different sites (Beibeng, Damu and Tiger’s Mouth). It occurs in wet tropical rainforest at elevations of 490–1700 m and often climbs on taller trees or rocks.</p><fig id="F3" position="float" orientation="portrait"><object-id xmlns:xlink="http://www.w3.org/1999/xlink" content-type="doi" xlink:type="simple">10.3897/phytokeys.238.115494.figure3</object-id><object-id xmlns:xlink="http://www.w3.org/1999/xlink" content-type="arpha" xlink:type="simple">D4CC5B23-2CEE-52CC-AEBA-D625B86B39E1</object-id><label>Figure 3.</label><caption><p>The geographical distribution of <italic><tp:taxon-name><tp:taxon-name-part taxon-name-part-type="genus" reg="Piper">P.</tp:taxon-name-part><tp:taxon-name-part taxon-name-part-type="species" reg="motuoense">motuoense</tp:taxon-name-part></tp:taxon-name></italic> sp. nov., <italic><tp:taxon-name><tp:taxon-name-part taxon-name-part-type="genus" reg="Piper">P.</tp:taxon-name-part><tp:taxon-name-part taxon-name-part-type="species" reg="yinkiangense">yinkiangense</tp:taxon-name-part></tp:taxon-name></italic> and <italic><tp:taxon-name><tp:taxon-name-part taxon-name-part-type="genus" reg="Piper">P.</tp:taxon-name-part><tp:taxon-name-part taxon-name-part-type="species" reg="anisotis">anisotis</tp:taxon-name-part></tp:taxon-name></italic>.</p></caption><graphic xmlns:xlink="http://www.w3.org/1999/xlink" xlink:href="phytokeys-238-085_article-115494__-g003.jpg" position="float" orientation="portrait" xlink:type="simple" id="oo_980528.jpg"><uri content-type="original_file" xlink:type="simple">https://binary.pensoft.net/fig/980528</uri></graphic></fig></tp:treatment-sec><tp:treatment-sec sec-type="comments" id="SECID0EYOAE"><title>Comments.</title><p><italic><tp:taxon-name><tp:taxon-name-part taxon-name-part-type="genus" reg="Piper">P.</tp:taxon-name-part><tp:taxon-name-part taxon-name-part-type="species" reg="motuoense">motuoense</tp:taxon-name-part></tp:taxon-name></italic> was initially misidentified as <italic><tp:taxon-name><tp:taxon-name-part taxon-name-part-type="genus" reg="Piper">P.</tp:taxon-name-part><tp:taxon-name-part taxon-name-part-type="species" reg="anisotis">anisotis</tp:taxon-name-part></tp:taxon-name></italic> from India, and Motuo is close to Assam in India. After examination of material of <italic><tp:taxon-name><tp:taxon-name-part taxon-name-part-type="genus" reg="Piper">P.</tp:taxon-name-part><tp:taxon-name-part taxon-name-part-type="species" reg="anisotis">anisotis</tp:taxon-name-part></tp:taxon-name></italic> we found that the new species differs in a number of characters. We also compared it with <italic><tp:taxon-name><tp:taxon-name-part taxon-name-part-type="genus" reg="Piper">P.</tp:taxon-name-part><tp:taxon-name-part taxon-name-part-type="species" reg="yinkiangense">yinkiangense</tp:taxon-name-part></tp:taxon-name></italic>. The differences amongst these three species are summarised in Table <xref ref-type="table" rid="T1">1</xref>.</p></tp:treatment-sec></tp:taxon-treatment>
